# Supplementary material for: Size-Fractionated Net Primary Production Distribution and Its Environmental Control in the East China Sea During Winter
Source: Biology (Basel). 2026 Jun 9;15(12):905. doi: 10.3390/biology15120905 (PMC13295936; doi:10.3390/biology15120905)
Supplement: Supplementary file 1 [file biology-15-00905-s001.zip]

Archive with 1 entries (1 files):
- biology-4314956-supplementary.xlsx
