# Supplementary material for: Size-Fractionated Net Primary Production Distribution and Its Environmental Control in the East China Sea During Winter
Source: Biology (Basel). 2026 Jun 9;15(12):905. doi: 10.3390/biology15120905 (PMC13295936; doi:10.3390/biology15120905)
Supplement: Supplementary file 1 [file biology-15-00905-s001.zip › biology-4314956-supplementary.xlsx]

## Sheet: Sheet1
station	depth	depth	PO4-P	SiO₃-Si	DIN	2006.12		station	depth	depth	PO4-P	SiO₃-Si	DIN	2007.02
P1-1	57	2	0.140323	3.51321	4.99786			P1-1	58	-3	0.432581	7.81714	9.59143
		13	0.169677	4.05786	5.04					-10	0.458065	8.72036	9.20857
		30	0.192903	3.45036	4.19786					-22	0.479032	9.42393	8.72429
		52	0.188065	3.93786	7.05214					-38	0.35	6.3725	6.76714
P1-2	61	2	0.228387	5.65571	6.725					-53	0.386129	7.00929	8.19286
		10	0.234839	5.16143	6.38429			P1-2	62	-3	0.199355	3.9425	5.03714
		30	0.246129	5.61214	6.94929					-15	0.246129	3.43786	5.40214
		56	0.216129	5.32429	7.01643					-35	0.24129	4.96821	4.52571
P1-3	84	2	0.0719355	1.31786	3.63286					-58	0.256129	5.51714	5.03357
		30	0.0667742	1.34107	2.905			P1-3	91	-3	0.357419	6.77464	6.87429
		50	0.0570968	1.26321	4.52071					-10	0.320323	6.07571	7.21
		80	1.02097	16.8129	16.3621					-20	0.350645	6.37893	7.23429
P1-4	134	2	0.0432258	1.18214	3.21071					-40	0.385161	5.96643	8.22286
		9	0.0593548	0.802143	2.71643					-60	0.374194	6.24964	7.90286
		36	0.0667742	1.35714	3.08143					-84	0.34129	6.14643	8.24143
		67	0.0709677	1.15571	3.54714			P1-4	128	-3	0.174516	3.70393	3.35214
		92	0.512258	7.68429	10.71					-10	0.147742	3.32143	3.16357
		128	0.640323	9.77107	12.7443					-28	0.225161	4.935	3.68857
P2-1	23	2	0.698387	20.4986	20.56					-50	0.245806	4.83357	4.40857
		10	0.702903	20.0818	20.7214					-80	0.244516	4.9525	4.855
		19	0.675161	20.0754	19.2993					-120	0.235161	4.92964	4.11714
P2-2	63	2	0.209355	3.77643	6.77357			P1-5	1028	-3	0.0667742	1.35714	1.34214
		7	0.209032	3.49786	7.25571					-50	0.0380645	1.20857	1.575
		30	0.207742	4.95786	7.14357					-100	0.0654839	1.26357	2.205
		40	0.247419	4.50536	6.99571					-150	0.230323	2.86107	4.95643
		50	0.712258	12.2593	12.91					-200	0.326452	4.04571	7.13071
		58	0.747097	14.0386	13.2571					-300	0.788065	13.6361	13.4007
P2-3	70	2	0.175484	2.39964	4.22143					-400	1.57774	31.4411	22.09
		10	0.169677	2.65429	5.07143					-500	2.11645	49.0871	27.0114
		55	0.201613	3.77321	6.38143			P2-1	23	-2	0.605161	17.795	25.655
P2-4	102	2	0.104516	1.52821	3.91714					-9	0.517742	15.3461	25.1007
		10	0.131613	1.44643	4.53071					-15	0.551613	16.0171	21.1079
		30	0.0832258	1.46357	3.10429					-19	0.51129	14.7946	20.1529
		75	0.370968	6.61429	9.28929			P2-2	67	-3	0.324516	7.27214	9.83143
		85	0.589355	10.9943	12.8757					-30	0.346452	8.13286	8.07143
		96	0.626774	11.4932	12.9193					-50	0.349677	6.94179	7.93214
P3-1	21	2	0.975806	23.55	27.9929					-62	0.350323	6.77536	8.04786
		10	0.772903	24.9861	23.9071			P2-3	71	-3	0.284194	5.16786	6.50571
		16	0.824839	23.2254	23.3014					-10	0.305161	6.25286	6.71929
P3-2	73	2	0.346452	6.45	9.92143					-30	0.302258	5.62536	6.92357
		15	0.29871	5.38536	8.37714					-45	0.262903	5.725	5.94643
		25	0.277097	6.74179	8.51786					-65	0.300968	6.31214	6.76714
		30	0.177097	3.82786	6.095			P2-4	100	-3	0.278387	4.75536	7.15
		45	0.213226	3.84536	5.92857					-18	0.265484	4.86607	6.61714
		55	0.854839	16.0943	13.4707					-35	0.287097	4.79571	6.18143
		68	0.812258	16.6043	13.5714					-60	0.260645	5.61071	5.82429
P3-3	91	2	0.142581	2.40214	5.145					-94	0.249032	4.9225	4.90071
		11	0.120645	2.39679	4.68857			P2-5	1156	-3	0.0480645	1.45571	1.78571
		46	0.219032	2.41071	5.62071					-10	0.0793548	1.75786	1.96857
		70	0.225161	4.47643	6.44429					-30	0.0819355	1.49786	3.07207
		85	0.565484	11.0957	13.1779					-45	0.104194	1.56393	2.60357
P3-4	109	2	0.0929032	1.42429	3.25643					-100	0.197742	2.65643	4.46643
		10	0.0522581	1.52143	4.06286					-150	0.259677	4.59536	6.64286
		30	0.0987097	1.35643	3.22786					-200	0.611935	8.98857	12.8436
		60	0.220968	2.80714	5.79643					-300	1.09968	19.7189	19.2571
		90	0.499355	6.63286	9.79214					-400	1.46677	29.6893	20.89
		103	0.47129	7.5025	10.9057					-500	1.95065	46.0464	27.5314
P4-1	14	2	1.2829	32.1446	25.0064					-600	2.20774	59.4182	23.8743
		10	1.0629	31.3314	27.845					-700	2.29	57.1807	27.5521
P4-2	74	2	0.222258	4.325	7.23714					-800	2.36387	59.7182	28.7271
		10	0.269677	4.84607	7.71357					-900	2.86935	72.6046	30.5
		30	0.238065	4.50286	8.21643			P3-1	18	-2	0.681935	22.95	34.7564
		60	0.467419	9.63071	10.5314					-8	0.755161	24.4493	31.3479
		68	1.10355	16.7289	14.6529					-14	0.712903	23.0454	27.6536
P4-3	106	2	0.13	2.83429	4.38071			P3-2	73	-3	0.47	15.9764	17.1336
		16	0.167419	3.01536	4.93429					-10	0.475161	15.7186	16.4571
		33	0.147097	2.93321	4.84786					-20	0.474194	13.24	14.8429
		70	0.201935	3.01179	6.02643					-40	0.53129	13.0768	13.5986
		85	0.544516	10.5221	12.8486					-67	0.53	11.1939	12.0736
		100	0.515161	10.4329	12.0414			P3-3	92	-3	0.334839	9.06714	10.2793
P4-4	154	2	0.056129	1.56536	2.76214					-20	0.425484	10.8764	10.5907
		10	0.076129	2.24393	3.30143					-40	0.364516	8.79143	11.6371
		30	0.0441935	1.4775	3.21786					-60	0.385161	8.9825	12.3857
		75	0.30871	4.79714	8.89429					-88	0.432581	9.31607	10.2543
		90	0.515484	7.74821	11.7114			P3-4	110	-3	0.173226	2.46714	4.04214
		120	0.549032	8.48179	13.4186					-30	0.171613	3.48821	3.93357
		149	0.573871	8.92464	11.6479					-50	0.18	3.06179	3.96786
P5-1	29	2	0.865806	25.0961	24.135					-80	0.438387	8.92357	8.79286
		10	0.858387	24.9757	24.6221					-104	0.526129	9.23036	10.9207
		20	0.873226	24.5964	23.6429			P3-5	1289	-3	0.0558065	1.68036	1.84714
P5-2	71	2	0.260323	6.02714	8.20214					-50	0.0690323	2.66714	1.485
		12	0.262258	5.66143	9.04143					-100	0.326452	4.95857	7.17
		40	0.306774	5.42321	7.96786					-150	0.313226	5.13464	7.14643
		55	0.223871	4.97714	7.84214					-200	0.423548	7.91321	9.54643
		65	0.22871	5.6775	7.81714					-300	0.412581	7.63893	9.07071
P5-3	111	2	0.19129	3.12179	5.05214					-400	0.575484	11.305	12.76
		10	0.125161	2.63643	4.39143					-500	0.970323	17.3904	17.4007
		30	0.3	5.85429	8.32214					-600	1.29258	25.5396	22.895
		40	0.19129	7.96071	5.19643					-700	1.01839	19.5261	19.6871
		60	0.171935	3.2975	4.89143					-800	1.36161	26.6229	23.0986
		80	0.644516	9.04	11.7786					-900	1.72419	38.8939	27.3907
		96	0.680323	9.23786	12.6493			P4-1	14	-2	1.20097	35.5104	30.665
P5-4	260	2	0.270968	4.43643	5.39714					-7	1.03161	34.5504	26.7064
		18	0.24871	4.54536	6.43214					-10	1.06097	31.3532	36.055
		36	0.441935	7.08321	8.70214			P4-2	80	-3	0.17129	2.21	3.98429
		100	0.659355	10.155	12.8364					-20	0.182258	1.61536	5.00929
		130	0.704194	12.5064	14.8086					-45	0.204194	2.00429	6.735
		170	0.873871	14.6914	15.4771					-64	0.488065	9.75107	12.7814
		220	0.980323	15.16	15.5036					-75	0.484516	9.69893	11.8093
P6-1	29	2	0.732581	16.1771	23.215			P4-3	106	-3	0.14	2.44821	4.42714
		7	0.709032	15.3243	23.4657					-10	0.222903	4.66107	7.61214
		15	0.770645	15.2614	24.2764					-40	0.283226	5.69464	9.55
		25	0.788387	15.7079	21.8543					-68	0.554516	9.26321	12.925
P6-2	50	2	0.347419	8.47393	14.6014					-98	0.593226	10.0568	12.4471
		10	0.395484	7.72214	12.66			P4-4	150	-3	0.0935484	0.6925	1.78286
		20	0.330968	7.71357	13.9636					-36	0.130323	1.34179	2.95429
		30	0.351935	6.84714	12.8443					-70	0.293871	3.35571	7.40286
		46	0.302903	7.07	10.6879					-90	0.336774	4.05893	8.55071
P6-3	69	2	0.137419	4.50643	6.615					-145	0.417097	6.61179	9.63571
		10	0.237097	4.42214	6.58214			P4-5	1153	-3	0.0609677	0.193214	2.61786
		30	0.200323	3.93357	7.02714					-50	0.0925806	3.47929	1.99
		50	0.194839	3.97714	6.14286					-100	0.0525806	0.7	2.77429
		64	0.171613	4.01107	5.71					-150	0.19871	1.82893	4.77786
										-200	0.263871	6.43321	4.89143
										-300	1.14258	22.9818	21.08
										-400	1.4771	31.0407	22.8921
										-500	2.04548	48.0564	26.3464
										-600	2.07355	51.7846	27.1629
										-700	2.1629	55.1957	28.1471
										600	0.193871	3.60071	6.21143
								P5-1	20	-2	0.920968	32.2989	24.1457
										-8	0.943548	30.8771	25.3057
										-17	0.92129	31.7075	25.53
								P5-2	73	-3	0.159032	2.09893	6.34143
										-20	0.192581	1.98071	6.675
										-40	0.178387	2.115	5.56143
										-67	0.190323	1.95643	6.13643
								P5-3	106	-3	0.27	4.17929	5.52214
										-30	0.316452	4.255	6.90429
										-50	0.376774	5.2275	9.025
										-70	0.590968	9.1025	13.09
										-101	0.562581	9.96643	12.9614
								P5-4	358	-3	0.0877419	1.04321	2.74214
										-40	0.0619355	0.627857	2.03857
										-120	0.346452	5.54964	7.25286
										-160	0.351613	4.75571	7.73071
										-200	0.520968	8.3675	12.5721
										-300	0.714516	11.4629	15.8407
								P6-1	32	-2	0.844194	29.2771	24.575
										-10	0.793548	27.47	23.09
										-20	0.66129	19.8611	22.6093
										-28	0.648065	20.8411	20.7707
								P6-2	51	-3	0.374839	9.0375	11.6143
										-15	0.395161	8.45857	12.0864
										-30	0.366452	8.75357	10.7864
										-46	0.322258	8.02679	12.5107
								P6-3	66	-3	0.183548	2.62714	5.25857
										-20	0.187419	2.565	4.46571
										-40	0.163226	2.37964	5.50071
										-60	0.165161	2.43321	4.955
								P6-4	78	-3	0.209355	3.87357	6.31929
										-20	0.217742	3.57643	6.23857
										-50	0.208065	3.78893	6.20429
										-73	0.198065	3.6575	4.95
